# Supplementary material for: Root‐knot nematodes exploit the catalase‐like effector to manipulate plant reactive oxygen species levels by directly degrading H2O2
Source: Mol Plant Pathol. 2024 Sep 10;25(9):e70000. doi: 10.1111/mpp.70000 (PMC11386320; doi:10.1111/mpp.70000)
Supplement: Supplementary file 5 — Table S1. [file MPP-25-e70000-s003.xlsx]

## Sheet: Sheet1
Table S1 List of primers used in this study
Primers Name	Sequences (5’-3’)	Purpose
insitu_Mi08123_F	CAACAATGACTTGGGACTTTTTATC	In situ hybridization of CATLe
insitu_Mi08123_R	TCGGCTGTCAAATTAGCATGTCCTT
SL_Mi08123_F	TGTACAAGGAGCTCGGTACCGGTGGAGCAGCAAAAGGTGGAGGAG	Subcellular localization of CATLe
SL_Mi08123_R	CTTGCATGCCTGCAGGTCGACATTTCCTTTACATGGTT
EX_Mi08123_15d_F	GGAATTCCATATGGGTGGAGCAGCAAAAGGTGG	Heterologous expression of CATLe
EX_Mi08123_15d_R	CCGCTCGAGTCAATTTCCTTTACATGGTTG
RNAi_Mi08123_F	taatacgactcactatagggCAACAATGACTTGGGACTTT	dsRNA synthesis
RNAi_Mi08123_R	taatacgactcactatagggTCGGCTGTCAAATTAGCATGTCCTT
RNAi_GFP_F	taatacgactcactatagggGAGTGCCATGCCCGAAGGTTA
RNAi_GFP_R	taatacgactcactatagggGGTCTGCTAGTTGAACGCTTCC
HIGS_Mi08123_F	CAACAATGACTTGGGACTTTTTATC	In vivo RNAi
HIGS_Mi08123_R	TCGGCTGTCAAATTAGCATGTCCTT
qRT_Mi08123_F	GGTTATTCTACTGGTGATT	qRT-PCR
qRT_Mi08123_R	TTCTATTGAGTGTCATTGT
qRT_MiGADPH_F	CGTGCAGCGGTTGAGAAGGA
qRT_MiGADPH_R	GCGTCCGTGGGTGGAATCAT
qRT_SLactin_F	TACTCTTCCAACCATCAA
qRT_SLactin_R	GTCCTTCCTAATATCTACATC
qRT_SLGOX-F	TCAATATCTCAATGCCTATCA
qRT_SLGOX-R	GATGCTGCTCTTGCTATA
qRT_SLCAT-F	TTCTCCTACTCTGATACC
qRT_SLCAT-R	ATAGTGATTGTTGTGATGA
qRT_Mi30032-F	GTGGAAGAATAACGGTAAT
qRT_Mi30032-R	CAAGAGTCATAACAGAGATT
qRT_Mi12282-F	GATACAGAATTCGCCCGTCT
qRT_Mi12282-R	TTCATTTGGCAGTCCAGTTC
qRT_Mi04040-F	CCATAAGCCACCATCAGGA
qRT_Mi04040-R	GTAGAAGGTTCAGGTCCAGATT
qRT_Mi06960-F	ATTCTTCTTCTTCTCTTCCAA
qRT_Mi06960-R	AATATAACATTCTCGTCCTCTT
qRT_Mi14966-F	AAGTAAGAAGAAGGATAGTAAGTC
qRT_Mi14966-R	TAGGACAGTTGTAAGCAGTA
